# Supplementary material for: Establishment of a Novel In Vitro Model of Endometriosis with Oncogenic KRAS and PIK3CA Mutations for Understanding the Underlying Biology and Molecular Pathogenesis
Source: Cancers (Basel). 2021 Jun 25;13(13):3174. doi: 10.3390/cancers13133174 (PMC8269352; doi:10.3390/cancers13133174)
Supplement: Supplementary file 1 [file cancers-13-03174-s001.zip]

Archive with 1 entries (1 files):
- cancers-1195416-supplementary.pdf
